# Supplementary material for: Design of a Waterborne Polyurethane–Urea Ink for Direct Ink Writing 3D Printing
Source: Materials (Basel). 2021 Jun 14;14(12):3287. doi: 10.3390/ma14123287 (PMC8232083; doi:10.3390/ma14123287)
Supplement: Supplementary file 1 [file materials-14-03287-s001.zip]

Archive with 1 entries (1 files):
- materials-1250991-supplementary.pdf
